# Supplementary material for: Design and validation of a supragenome array for determination of the genomic content of Haemophilus influenzae isolates
Source: BMC Genomics. 2013 Jul 17;14:484. doi: 10.1186/1471-2164-14-484 (PMC3723446; doi:10.1186/1471-2164-14-484)
Supplement: Additional file 1: Table S1 — List of all strains used in this study. [file 1471-2164-14-484-S1.xlsx]

## Sheet: Sheet1
All strains used in study	Commensal/Virulent/Unknown
1479	C
2019	C
2626	C
3198	C
3655	C
5987	C
7502	C
12P56H1	V
13P24H1	V
14P33H1	V
22.1-21	C
22.1-22	C
22.1-24	C
22.2-2.2	C
22.2-21	C
22.4-21	C
22.4-22	C
22.4-24	C
22.4-26	C
24P17H1	V
24P44H1	V
26.1-21	C
26.1-22	C
26.1-23	C
26.2-21	C
26.2-22	C
26.2-22.2	C
26.2-23	C
26.2-24	C
26.2-25	C
26.2-26	C
26.2-27	C
26.2-28	C
26.3-22	C
26.3-23	C
26.3-24	C
26.3-26	C
26.3-27	C
26.3-28	C
26.4-21	C
26.4-210	C
26.4-22	C
26.4-23	C
26.4-24	C
26.4-26	C
26.4-27	C
26.4-28	C
26.4-29	C
31P14H1	V
39P20H1	V
3P14H1	V
45P9H1	V
48P28H1	V
49P5H1-2	V
50P5H1	V
51P5H1	V
59P3H1	V
5P11H1	V
69P6H5	V
69PH1	V
6P18H1	V
6P5H	V
6P8HI	V
72P12H1	V
7P49H1	V
86-028NP	C
B10810	U
C1344	V
C1626	V
C1806	V
C188	V
C2074	V
C2311	V
C2859	V
C2945	V
C2949	V
C2950	V
C2954	V
C2957	V
C486	V
C500	C
C505	V
COPD31P7HI	V
COPD46P8HI	V
CZ133	C
CZ139	C
CZ1808/04	V
CZ183	C
CZ2051/04	V
CZ222	C
CZ2449/04	V
CZ26	C
CZ2650/04	V
CZ2684/04	V
CZ3165/04	V
CZ34	C
CZ363	C
CZ383	C
CZ4071/02	V
CZ4126/02	V
CZ416	C
CZ478/02	V
CZ525/04	V
M69H	V
NML-1	V
NML-10	V
NML-11	V
NML-12	V
NML-13	V
NML-14	V
NML-15	V
NML-16	V
NML-17	V
NML-18	V
NML-19	V
NML20	V
NML-21	U
NML-22	U
NML-3	V
NML-4	V
NML-5	V
NML-6	V
NML-7	V
NML-8	V
NML-9	V
P02H	V
P1030H	C
P112H	C
P1297H	V
P187H	V
P40H	C
P415H	V
P494H	C
P532H	C
P533H	C
P540H	C
P5ME2.1	C
P685H	V
P752H	V
P783G	V
PITT AA	V
PITT BB	V
PITT CC	V
PITT DD	V
PITT EE	V
PITT GG	V
PITT HH	V
PITT II	V
PITT JJ	V
R1507	V
R1606	V
R1834	V
R1836	V
R1838	V
R1902	V
R2040	V
R2041	V
R2653	V
R2846	V
R2866	V
R3019	C
R3021	C
R3022	C
R3023	C
R3024	C
R3046	V
R3052	V
R3140	V
R3157	V
R3174	V
R3176	V
R3261	C
R3262	C
R3263	C
R3264	C
R3265	C
R3366	C
R3367	C
R3369	C
R3370	C
R3567	V
R3568	V
R3570	V
R3579	V
R3596	V
R3601	V
R3678	V
R3679	V
R3680	V
R3681	V
R3682	V
R3683	V
R3686	V
R3778	V
R393	V
R488	V
R944	V
RD KW20	U
UC10	C
UC11	C
UC12	C
UC13	C
UC15	C
UC16	C
UC17	C
UC5	C
UC6	C
UC7	C
UC8	C
UC9	C

## Sheet: Sheet2
1479	C
2019	C
2222.2	C
2626	C
3198	C
5987	C
7502	C
22122	C
22222	C
22422	C
22424	C
22426	C
26121	C
26122	C
26123	C
26221	C
26225	C
26424	C
12P56H1	V
13P24H1	V
14P33H1	V
2222I	C
24P17H1	V
24P44H1	V
31P14H1	V
31P7H1	V
39P20H1	V
3P14H1	V
45P9H1	V
46P8H1	V
48P28H1	V
49P5H1-2	V
50P5H1	V
59P3H1	V
5P11H1	V
69P2H1	V
69P6H5	V
6P5H	V
6P8H1	V
72P12H1	V
C1344	V
C1626	V
C1806	V
C188	V
C2074	V
C2311	V
C2859	V
C2945	V
C2949	V
C2950	V
C2954	V
C2957	V
C486	V
C500	C
C505	V
CGSHi22121	C
CGSHi22124	C
CGSHi22421	C
CGSHi3655	V
CGSHi6P18H1	V
CGSHi7P49H1	V
CGSHiAA	V
CGSHiBB	V
CGSHiCC	V
CGSHiDD	V
CGSHiEE	V
CGSHiGG	V
CGSHiHH	V
CGSHiII	V
CGSHiJJ	V
CGSHiNML20	V
CGSHiR1838	V
CGSHiR3021	C
CGSHiR393	V
CZ133	C
CZ139	C
CZ1808/04	V
CZ183	C
CZ2051/04	V
CZ222	C
CZ2449/04	V
CZ26	C
CZ2650/04/1	V
CZ2684/04	V
CZ3165/04	V
CZ34	C
CZ363	C
CZ383
CZ4071/02	V
CZ4126/02	V
CZ416	C
CZ478/02	V
CZ525/04	V
M69H	V
NML-1	V
NML-10	V
NML-11	V
NML-12	V
NML-13	V
NML-14	V
NML-15	V
NML-16	V
NML-17	V
NML-18	V
NML-19	V
NML-21
NML-22
NML-3	V
NML-4	V
NML-5	V
NML-6	V
NML-7	V
NML-8	V
NML-9	V
P02H	V
P1030H	C
P112H	C
P1297H	V
P187H	V
P40H	C
P415H	V
P494H	C
P532H	C
P533H	C
P540H	C
P5ME2.1	C
P685H	V
P752H	V
P783G	V
R1507	V
R1606	V
R1834	V
R1836	V
R1902	V
R2040	V
R2041	V
R2653	V
R3019	C
R3022	C
R3023	C
R3024	C
R3046	V
R3052	V
R3140	V
R3157	V
R3174	V
R3176	V
R3261	C
R3262	C
R3263	C
R3264	C
R3265	C
R3366	C
R3367	C
R3369	C
R3370	C
R3567	V
R3568	V
R3570	V
R3579	V
R3596	V
R3601	V
R3678	V
R3679	V
R3680	V
R3681	V
R3682	V
R3683	V
R3686	V
R3778	V
R488	V
R944	V
RefHi86028NP	C
RefHiB10810
RefHiR2846	V
RefHiR2866	V
RefHiRdKW20
UC11	C
UC12	C
UC15	C
UC16	C
UC17	C
UC5	C
UC6	C
UC7	C
UC8	C
UC9	C
