# Supplementary material for: Design and validation of a supragenome array for determination of the genomic content of Haemophilus influenzae isolates
Source: BMC Genomics. 2013 Jul 17;14:484. doi: 10.1186/1471-2164-14-484 (PMC3723446; doi:10.1186/1471-2164-14-484)
Supplement: Additional file 2: Table S2 — List of 149 gene clusters enriched in either the 118* virulent strains or the 65 commensal strains. [file 1471-2164-14-484-S2.xlsx]

## Sheet: TableS2
Stable X: List of 149 gene clusters enriched in either the 118* virulent strains or the 65 commensal strains.
		Distribution in all 187 strain			Distribution in 65 Commensal Strains			Distribution in 118* Virulent Strains			p-value
Locus ID for Gene Cluster Representative	Enriched Set	present	absent	Freq	present	absent	Freq C	present	absent	Freq P	Fisher	Annotation
RefHi86028NP_1478	Virulent	82	105	0.438503	21	44	0.323077	60	58	0.508475	0.0196036	hypothetical protein
CGSHi22121_104	Virulent	184	3	0.983957	62	3	0.953846	118	0	1	0.0434743	Methyl-directed repair DNA adenine methylase(EC 2.1.1.72)
CGSHi22121_1117	Virulent	183	4	0.97861	61	4	0.938462	118	0	1	0.0149745	Inner membrane protein
CGSHi22121_112	Virulent	151	36	0.807487	46	19	0.707692	102	16	0.864407	0.0173979	Type I restriction-modification system,DNA-methyltransferase subunit M (EC 2.1.1.72)
CGSHi22121_1224	Virulent	141	46	0.754011	42	23	0.646154	96	22	0.813559	0.0189873	membrane component of ABC transporter FtsEX
CGSHi22121_1269	Virulent	146	41	0.780749	45	20	0.692308	98	20	0.830508	0.0395735	hypothetical protein
CGSHi22121_1391	Virulent	181	6	0.967914	60	5	0.923077	117	1	0.991525	0.0220176	Glycerol-3-phosphate transporter
CGSHi22121_1392	Virulent	181	6	0.967914	60	5	0.923077	117	1	0.991525	0.0220176	Anaerobic glycerol-3-phosphate dehydrogenasesubunit A (EC 1.1.99.5)
CGSHi22121_1394	Virulent	181	6	0.967914	60	5	0.923077	117	1	0.991525	0.0220176	Anaerobic glycerol-3-phosphate dehydrogenasesubunit C (EC 1.1.99.5)
CGSHi22121_1508	Virulent	112	75	0.59893	32	33	0.492308	78	40	0.661017	0.0283523	ATP-dependent DNA helicase
CGSHi22121_1509	Virulent	113	74	0.604278	32	33	0.492308	79	39	0.669492	0.026509	hypothetical protein
CGSHi22121_1582	Virulent	106	81	0.566845	30	35	0.461538	74	44	0.627119	0.0422774	putative TRAP-type C4-dicarboxylate transportsystem, periplasmic component
CGSHi22121_1584	Virulent	108	79	0.57754	31	34	0.476923	75	43	0.635593	0.0428389	TRAP-type C4-dicarboxylate transport system,small permease component
CGSHi22121_1585	Virulent	108	79	0.57754	31	34	0.476923	75	43	0.635593	0.0428389	TRAP-type C4-dicarboxylate transport system,large permease component
CGSHi22121_1732	Virulent	184	3	0.983957	62	3	0.953846	118	0	1	0.0434743	Paraquat-inducible protein B
CGSHi22121_1807	Virulent	184	3	0.983957	62	3	0.953846	118	0	1	0.0434743	hypothetical protein
CGSHi22121_2103	Virulent	169	18	0.903743	54	11	0.830769	112	6	0.949153	0.0144151	predicted phage anti-repressor protein
CGSHi22121_2143	Virulent	167	20	0.893048	53	12	0.815385	110	8	0.932203	0.0240562	COG3097: Uncharacterized protein conserved inbacteria
CGSHi22121_2145	Virulent	184	3	0.983957	62	3	0.953846	118	0	1	0.0434743	valyl-tRNA synthetase
CGSHi22121_706	Virulent	181	6	0.967914	60	5	0.923077	117	1	0.991525	0.0220176	hypothetical protein
CGSHi22121_979	Virulent	183	4	0.97861	61	4	0.938462	118	0	1	0.0149745	23S rRNA (Uracil-5-) -methyltransferase rumB(EC 2.1.1.-)
CGSHi22121_990	Virulent	142	45	0.759358	43	22	0.661538	95	23	0.805085	0.0475998	Virulence-associated protein and relatedproteins
CGSHi22121_991	Virulent	144	43	0.770053	44	21	0.676923	96	22	0.813559	0.0454152	virulence associated protein C
CGSHi6P18H1_1	Virulent	40	147	0.213904	7	58	0.107692	33	85	0.279661	0.00840405	hypothetical protein
CGSHi6P18H1_326	Virulent	184	3	0.983957	62	3	0.953846	118	0	1	0.0434743	hypothetical protein
CGSHi7P49H1_7	Virulent	43	144	0.229947	8	57	0.123077	35	83	0.29661	0.0102232	hypothetical protein
CGSHi7P49H1_8	Virulent	43	144	0.229947	8	57	0.123077	35	83	0.29661	0.0102232	modification methylase BepI-like( EC:2.1.1.73)
CGSHiDD_1269	Virulent	38	149	0.203209	8	57	0.123077	30	88	0.254237	0.0380661	Putative surface protein
CGSHiII_542	Virulent	17	170	0.0909091	2	63	0.0307692	15	103	0.127119	0.0343119	prophage DLP12 integrase
CGSHi22121_17	Commensal	63	124	0.336898	30	35	0.461538	32	86	0.271186	0.0139781	modification methylase Bsp6I-like( EC:2.1.1.73)
CGSHi22121_1863	Commensal	104	83	0.55615	47	18	0.723077	54	64	0.457627	0.00061973	hypothetical protein
CGSHi22121_1864	Commensal	104	83	0.55615	45	20	0.692308	56	62	0.474576	0.00524902	hypothetical protein
CGSHi22121_1866	Commensal	84	103	0.449198	36	29	0.553846	45	73	0.381356	0.0297137	hypothetical protein
CGSHi22121_1871	Commensal	31	156	0.165775	18	47	0.276923	13	105	0.110169	0.00671221	hypothetical protein
CGSHi22121_1875	Commensal	89	98	0.475936	38	27	0.584615	49	69	0.415254	0.0313079	hypothetical protein
CGSHi22121_1878	Commensal	135	52	0.721925	56	9	0.861538	76	42	0.644068	0.00179925	hypothetical protein
CGSHi22121_1921	Commensal	46	141	0.245989	23	42	0.353846	22	96	0.186441	0.0189873	Minor tail protein
CGSHi22121_1922	Commensal	46	141	0.245989	23	42	0.353846	22	96	0.186441	0.0189873	possible bacteriophage tail protein
CGSHi22121_1923	Commensal	46	141	0.245989	23	42	0.353846	22	96	0.186441	0.0189873	hypothetical protein
CGSHi22121_1924	Commensal	38	149	0.203209	19	46	0.292308	18	100	0.152542	0.0337149	hypothetical protein
CGSHi22121_1925	Commensal	38	149	0.203209	19	46	0.292308	18	100	0.152542	0.0337149	hypothetical protein
CGSHi22121_1926	Commensal	37	150	0.197861	19	46	0.292308	17	101	0.144068	0.0199135	Diaminopimelate decarboxylase
CGSHi22121_1927	Commensal	37	150	0.197861	19	46	0.292308	17	101	0.144068	0.0199135	COG1396: Predicted transcriptional regulators
CGSHi22121_1928	Commensal	35	152	0.187166	19	46	0.292308	15	103	0.127119	0.00920959	hypothetical protein
CGSHi22121_1933	Commensal	45	142	0.240642	23	42	0.353846	21	97	0.177966	0.0110254	hypothetical protein
CGSHi22121_1991	Commensal	176	11	0.941176	65	0	1	109	9	0.923729	0.0276742	hypothetical protein
CGSHi22121_1998	Commensal	125	62	0.668449	51	14	0.784615	71	47	0.601695	0.0139751	hypothetical protein
CGSHi22121_1999	Commensal	160	27	0.855615	61	4	0.938462	95	23	0.805085	0.0161819	probable tail fiber protein (upstream SLR)
CGSHi22121_2118	Commensal	137	50	0.73262	54	11	0.830769	80	38	0.677966	0.0356146	putative recombination protein NinB
CGSHi22121_2126	Commensal	82	105	0.438503	35	30	0.538462	44	74	0.372881	0.0422774	hypothetical protein
CGSHi22121_2130	Commensal	135	52	0.721925	53	12	0.815385	78	40	0.661017	0.027465	Methyl-accepting chemotaxis protein
CGSHi22121_556	Commensal	23	164	0.122995	15	50	0.230769	7	111	0.059322	0.00141273	modification methylase Bsp6I-like protein
CGSHi22121_609	Commensal	26	161	0.139037	14	51	0.215385	12	106	0.101695	0.0461078	Minor fimbrial subunit hifE precursor
CGSHi22121_616	Commensal	42	145	0.224599	22	43	0.338462	20	98	0.169492	0.0161713	putative F17-like fimbrial subunit
CGSHi22121_667	Commensal	25	162	0.13369	14	51	0.215385	11	107	0.0932203	0.025759	chromosome initiation inhibitor
CGSHi22121_668	Commensal	47	140	0.251337	24	41	0.369231	23	95	0.194915	0.0131371	Lysine decarboxylase, inducible (EC 4.1.1.18)
CGSHi22121_669	Commensal	47	140	0.251337	24	41	0.369231	23	95	0.194915	0.0131371	Lysine/cadaverine antiporter membrane proteinCadB
CGSHi22121_729	Commensal	69	118	0.368984	30	35	0.461538	36	82	0.305085	0.038104	protein of unknown function DUF559
CGSHi22124_1902	Commensal	35	152	0.187166	19	46	0.292308	16	102	0.135593	0.0173979	hypothetical protein
CGSHi22124_659	Commensal	44	143	0.235294	25	40	0.384615	19	99	0.161017	0.00105928	hypothetical protein
CGSHi22421_110	Commensal	5	182	0.026738	5	60	0.0769231	0	118	0	0.00510304	hypothetical protein
CGSHi22421_111	Commensal	6	181	0.0320856	6	59	0.0923077	0	118	0	0.00172013	band 7 protein
CGSHi22421_114	Commensal	8	179	0.0427807	8	57	0.123077	0	118	0	0.000188953	hypothetical protein
CGSHi22421_115	Commensal	5	182	0.026738	5	60	0.0769231	0	118	0	0.00510304	hypothetical protein
CGSHi22421_1157	Commensal	7	180	0.0374332	6	59	0.0923077	1	117	0.00847458	0.00860063	FxsA protein
CGSHi22421_116	Commensal	5	182	0.026738	5	60	0.0769231	0	118	0	0.00510304	protein of unknown function DUF1526
CGSHi22421_117	Commensal	5	182	0.026738	5	60	0.0769231	0	118	0	0.00510304	hypothetical protein
CGSHi22421_1198	Commensal	22	165	0.117647	13	52	0.2	8	110	0.0677966	0.0135119	Haemophilus-specific protein, uncharacterized
CGSHi22421_1199	Commensal	21	166	0.112299	12	53	0.184615	8	110	0.0677966	0.0240562	Haemophilus-specific protein, uncharacterized
CGSHi22421_1200	Commensal	21	166	0.112299	12	53	0.184615	8	110	0.0677966	0.0240562	hypothetical protein
CGSHi22421_1201	Commensal	21	166	0.112299	12	53	0.184615	8	110	0.0677966	0.0240562	hypothetical protein
CGSHi22421_1202	Commensal	21	166	0.112299	12	53	0.184615	8	110	0.0677966	0.0240562	COG4372: Uncharacterized protein conserved inbacteria with the myosin-like domain
CGSHi22421_1203	Commensal	21	166	0.112299	12	53	0.184615	8	110	0.0677966	0.0240562	hypothetical protein
CGSHi22421_1205	Commensal	21	166	0.112299	12	53	0.184615	8	110	0.0677966	0.0240562	hypothetical protein
CGSHi22421_1206	Commensal	21	166	0.112299	12	53	0.184615	8	110	0.0677966	0.0240562	Haemophilus-specific protein, uncharacterized
CGSHi22421_1281	Commensal	76	111	0.406417	37	28	0.569231	38	80	0.322034	0.00160979	D-mannonate oxidoreductase( EC:1.1.1.131 )
CGSHi22421_1290	Commensal	95	92	0.508021	43	22	0.661538	51	67	0.432203	0.00339249	Uronate isomerase (EC 5.3.1.12)
CGSHi22421_1354	Commensal	15	172	0.0802139	10	55	0.153846	4	114	0.0338983	0.00665063	Phage-related protein
CGSHi22421_1355	Commensal	13	174	0.0695187	11	54	0.169231	2	116	0.0169492	0.000248908	putative recombination protein Bet of prophage
CGSHi22421_1356	Commensal	15	172	0.0802139	10	55	0.153846	4	114	0.0338983	0.00665063	phage-related exonuclease
CGSHi22421_1358	Commensal	26	161	0.139037	14	51	0.215385	11	107	0.0932203	0.025759	hypothetical protein
CGSHi22421_1499	Commensal	8	179	0.0427807	6	59	0.0923077	2	116	0.0169492	0.0246095	hypothetical protein
CGSHi22421_1500	Commensal	5	182	0.026738	5	60	0.0769231	0	118	0	0.00510304	possible prophage antirepressor
CGSHi22421_1501	Commensal	32	155	0.171123	17	48	0.261538	15	103	0.127119	0.0262748	hypothetical protein
CGSHi22421_1502	Commensal	21	166	0.112299	14	51	0.215385	7	111	0.059322	0.00282783	DNA-binding protein, CopG family
CGSHi22421_1514	Commensal	4	183	0.0213904	4	61	0.0615385	0	118	0	0.0149745	hypothetical protein
CGSHi22421_1515	Commensal	4	183	0.0213904	4	61	0.0615385	0	118	0	0.0149745	hypothetical protein
CGSHi22421_1516	Commensal	4	183	0.0213904	4	61	0.0615385	0	118	0	0.0149745	hypothetical protein
CGSHi22421_1517	Commensal	4	183	0.0213904	4	61	0.0615385	0	118	0	0.0149745	hypothetical protein
CGSHi22421_1518	Commensal	5	182	0.026738	5	60	0.0769231	0	118	0	0.00510304	hypothetical protein (possible methyltransferase)
CGSHi22421_1686	Commensal	5	182	0.026738	5	60	0.0769231	0	118	0	0.00510304	SlpA
CGSHi22421_1687	Commensal	4	183	0.0213904	4	61	0.0615385	0	118	0	0.0149745	hypothetical protein
CGSHi22421_1688	Commensal	4	183	0.0213904	4	61	0.0615385	0	118	0	0.0149745	Glycerophosphoryl diester phosphodiesterase (EC3.1.4.46)
CGSHi22421_1689	Commensal	4	183	0.0213904	4	61	0.0615385	0	118	0	0.0149745	hypothetical protein
CGSHi22421_1691	Commensal	4	183	0.0213904	4	61	0.0615385	0	118	0	0.0149745	hypothetical protein
CGSHi22421_1692	Commensal	4	183	0.0213904	4	61	0.0615385	0	118	0	0.0149745	putative anti-repressor protein
CGSHi22421_1693	Commensal	8	179	0.0427807	6	59	0.0923077	1	117	0.00847458	0.00860063	hypothetical protein
CGSHi22421_1696	Commensal	6	181	0.0320856	5	60	0.0769231	0	118	0	0.00510304	hypothetical protein
CGSHi22421_1698	Commensal	5	182	0.026738	5	60	0.0769231	0	118	0	0.00510304	hypothetical protein
CGSHi22421_1699	Commensal	4	183	0.0213904	4	61	0.0615385	0	118	0	0.0149745	selenocysteine synthase( EC:2.9.1.1 )
CGSHi22421_173	Commensal	30	157	0.160428	16	49	0.246154	14	104	0.118644	0.0360729	hypothetical protein
CGSHi22421_177	Commensal	20	167	0.106952	13	52	0.2	6	112	0.0508475	0.00401651	predicted DNA-binding transcriptionalregulator
CGSHi22421_181	Commensal	19	168	0.101604	14	51	0.215385	5	113	0.0423729	0.000547295	hypothetical protein
CGSHi22421_1918	Commensal	46	141	0.245989	22	43	0.338462	23	95	0.194915	0.0475998	phage integrase
CGSHi22421_1923	Commensal	4	183	0.0213904	4	61	0.0615385	0	118	0	0.0149745	hypothetical protein
CGSHi22421_1924	Commensal	4	183	0.0213904	4	61	0.0615385	0	118	0	0.0149745	putative type I restriction enzyme HindVIIPspecificity protein
CGSHi22421_1926	Commensal	4	183	0.0213904	4	61	0.0615385	0	118	0	0.0149745	restriction modification system DNA specificitydomain
CGSHi22421_1968	Commensal	24	163	0.128342	13	52	0.2	9	109	0.0762712	0.0178922	Cro repressor helix-turn-helixmotif:Helix-turn-helix motif
CGSHi22421_1969	Commensal	24	163	0.128342	13	52	0.2	9	109	0.0762712	0.0178922	hypothetical protein
CGSHi22421_203	Commensal	96	91	0.513369	41	24	0.630769	53	65	0.449153	0.0210111	hypothetical protein
CGSHi22421_273	Commensal	20	167	0.106952	11	54	0.169231	8	110	0.0677966	0.0422429	hypothetical protein
CGSHi22421_274	Commensal	20	167	0.106952	11	54	0.169231	8	110	0.0677966	0.0422429	Crossover junction endodeoxyribonuclease rusA(EC 3.1.22.-)
CGSHi22421_275	Commensal	22	165	0.117647	13	52	0.2	8	110	0.0677966	0.0135119	hypothetical protein
CGSHi22421_276	Commensal	5	182	0.026738	5	60	0.0769231	0	118	0	0.00510304	hypothetical protein
CGSHi22421_704	Commensal	21	166	0.112299	12	53	0.184615	8	110	0.0677966	0.0240562	hypothetical protein
CGSHi22421_705	Commensal	9	178	0.0481283	7	58	0.107692	2	116	0.0169492	0.0104607	hypothetical protein
CGSHi22421_706	Commensal	11	176	0.0588235	9	56	0.138462	2	116	0.0169492	0.00170739	possible terminase small subunit
CGSHi22421_707	Commensal	22	165	0.117647	13	52	0.2	8	110	0.0677966	0.0135119	hypothetical protein
CGSHi22421_711	Commensal	8	179	0.0427807	6	59	0.0923077	2	116	0.0169492	0.0246095	conserved possible transposase
CGSHi22421_712	Commensal	8	179	0.0427807	6	59	0.0923077	2	116	0.0169492	0.0246095	hypothetical protein
CGSHi22421_713	Commensal	8	179	0.0427807	6	59	0.0923077	2	116	0.0169492	0.0246095	Adenine-specific methyltransferase
CGSHi22421_714	Commensal	8	179	0.0427807	6	59	0.0923077	2	116	0.0169492	0.0246095	Type IIS restriction enzyme FokI (EC 3.1.21.4)(Endonuclease FokI) (R.FokI)
CGSHi22421_715	Commensal	8	179	0.0427807	6	59	0.0923077	2	116	0.0169492	0.0246095	Type IIS restriction enzyme FokI (EC 3.1.21.4)(Endonuclease FokI) (R.FokI)
CGSHi22421_716	Commensal	8	179	0.0427807	6	59	0.0923077	2	116	0.0169492	0.0246095	hypothetical protein
CGSHi22421_717	Commensal	8	179	0.0427807	6	59	0.0923077	2	116	0.0169492	0.0246095	conserved hypothetical phage-related protein
CGSHi22421_718	Commensal	21	166	0.112299	12	53	0.184615	9	109	0.0762712	0.0499588	transposase
CGSHi22421_750	Commensal	42	145	0.224599	21	44	0.323077	18	100	0.152542	0.00863869	hypothetical protein
CGSHi22421_758	Commensal	20	167	0.106952	12	53	0.184615	8	110	0.0677966	0.0240562	cytosine specific DNA methyltransferase(BSP6IM)
CGSHi22421_759	Commensal	20	167	0.106952	12	53	0.184615	8	110	0.0677966	0.0240562	hypothetical protein
CGSHi22421_98	Commensal	7	180	0.0374332	6	59	0.0923077	1	117	0.00847458	0.00860063	N-6 DNA methylase
CGSHi3655_28	Commensal	65	122	0.347594	31	34	0.476923	33	85	0.279661	0.00953214	Alpha-glucosidase (EC 3.2.1.20)
CGSHi3655_29	Commensal	64	123	0.342246	30	35	0.461538	33	85	0.279661	0.0152797	TRAP-type C4-dicarboxylate transport system,large permease component
CGSHi3655_30	Commensal	66	121	0.352941	32	33	0.492308	33	85	0.279661	0.00586972	TRAP-type C4-dicarboxylate transport system,periplasmic component
CGSHi6P18H1_1511	Commensal	45	142	0.240642	23	42	0.353846	21	97	0.177966	0.0110254	hypothetical protein
CGSHi6P18H1_1695	Commensal	60	127	0.320856	34	31	0.523077	24	94	0.20339	1.34877e-05	hypothetical protein
CGSHi6P18H1_1764	Commensal	90	97	0.481283	39	26	0.6	48	70	0.40678	0.0137916	hypothetical protein
CGSHi6P18H1_1765	Commensal	62	125	0.331551	31	34	0.476923	30	88	0.254237	0.00309164	hypothetical protein
CGSHiAA_394	Commensal	26	161	0.139037	14	51	0.215385	12	106	0.101695	0.0461078	hypothetical protein
CGSHiAA_590	Commensal	65	122	0.347594	31	34	0.476923	33	85	0.279661	0.00953214	TRAP-type C4-dicarboxylate transport system,small permease component
CGSHiBB_594	Commensal	60	127	0.320856	27	38	0.415385	31	87	0.262712	0.0459277	hypothetical protein
CGSHiBB_980	Commensal	9	178	0.0481283	8	57	0.123077	1	117	0.00847458	0.00120822	hypothetical protein
CGSHiHH_1194	Commensal	9	178	0.0481283	7	58	0.107692	2	116	0.0169492	0.0104607	hypothetical protein
CGSHiII_1717	Commensal	34	153	0.181818	18	47	0.276923	15	103	0.127119	0.0156778	hypothetical protein
CGSHiR1838_632	Commensal	7	180	0.0374332	6	59	0.0923077	1	117	0.00847458	0.00860063	hypothetical protein
CGSHiR3021_1008	Commensal	30	157	0.160428	15	50	0.230769	13	105	0.110169	0.0342649	hypothetical protein
CGSHiR3021_645	Commensal	9	178	0.0481283	7	58	0.107692	1	117	0.00847458	0.00326433	putative ABC oligo/dipeptide transport,ATP-binding protein
RefHi86028NP_1418	Commensal	15	172	0.0802139	10	55	0.153846	5	113	0.0423729	0.0117292	Gifsy-2 prophage protein
RefHiB10810_1824	Commensal	4	183	0.0213904	3	62	0.0461538	0	118	0	0.0434743	hypothetical protein
RefHiB10810_1825	Commensal	4	183	0.0213904	3	62	0.0461538	0	118	0	0.0434743	COG3617: Prophage antirepressor
* this set incudes one strain not included in this publication, where 117 virulent strains are presented.
