# Supplementary material for: Design and validation of a supragenome array for determination of the genomic content of Haemophilus influenzae isolates
Source: BMC Genomics. 2013 Jul 17;14:484. doi: 10.1186/1471-2164-14-484 (PMC3723446; doi:10.1186/1471-2164-14-484)
Supplement: Additional file 3: Table S3 — List of methylases enriched in either virulent or commensal strains. [file 1471-2164-14-484-S3.xlsx]

## Sheet: TableS3
Stable 3: List of methylases enriched in either virulent or commensal strains.
	Distribution in all 187 strain			Distribution in 65 Commensal Strains			Distribution in 118* Virulent Strains			p-value
Locus ID for Gene Cluster Representative	present	absent	Freq	present	absent	Freq	present	absent	Freq	p-value	Annotation	Enriched Set
CGSHi22121_17	63	124	0.336898	30	35	0.461538	32	86	0.271186	0.0139781	modification methylase Bsp6I-like( EC:2.1.1.73)	Commensal
CGSHi22421_1518	5	182	0.026738	5	60	0.0769231	0	118	0	0.00510304	hypothetical protein (Pfam methyltransferase domain)	Commensal
CGSHi22421_1926	4	183	0.0213904	4	61	0.0615385	0	118	0	0.0149745	restriction modification system DNA specificitydomain	Commensal
CGSHi22421_713	8	179	0.0427807	6	59	0.0923077	2	116	0.0169492	0.0246095	Adenine-specific methyltransferase	Commensal
CGSHi22421_758	20	167	0.106952	12	53	0.184615	8	110	0.0677966	0.0240562	cytosine specific DNA methyltransferase(BSP6IM)	Commensal
CGSHi22421_98	7	180	0.0374332	6	59	0.0923077	1	117	0.00847458	0.00860063	N-6 DNA methylase	Commensal
CGSHi22121_104	184	3	0.983957	62	3	0.953846	118	0	1	0.0434743	Methyl-directed repair DNA adenine methylase(EC 2.1.1.72)	Virulent
CGSHi22121_112	151	36	0.807487	46	19	0.707692	102	16	0.864407	0.0173979	Type I restriction-modification system,DNA-methyltransferase subunit M (EC 2.1.1.72)	Virulent
CGSHi22121_979	183	4	0.97861	61	4	0.938462	118	0	1	0.0149745	23S rRNA (Uracil-5-) -methyltransferase rumB(EC 2.1.1.-)	Virulent
CGSHi7P49H1_8	43	144	0.229947	8	57	0.123077	35	83	0.29661	0.0102232	modification methylase BepI-like( EC:2.1.1.73)	Virulent
